# Supplementary material for: Plants synthesize ergothioneine, showing a link to abiotic stress
Source: Plant Biol (Stuttg). 2026 Apr 28;28(5):1343–8. doi: 10.1111/plb.70218 (PMC13358676; doi:10.1111/plb.70218)
Supplement: Supplementary file 1 — Dataset S1. List of all identified EGT1/2 homologues genes. [file PLB-28-1343-s001.xlsx]

## Sheet: dataset S1
Dataset S1: List of all identified EGT1/2 homologues genes.
	genome/transcriptome	Accession	Organism	Source	E-value	identity in %	Sequence
EGT1	g	AagrBONN_evm.model.Sc2ySwM_368.642.1	Anthoceros agrestis BONN	marchantia.info	1.46e-61	25.16	MQVVRAVEMSSEAAEVLKGLQNGCKQIPFSCLYDQKGSILYEEITELEEYYPFLAEEVLLESYAEQIVDHVPSGTVVTELGCGTGRKTAMLLRAVQSRHGRCTFAGIDVSGPFLESATKNLLDSVPGLKQEDLHMVQADYLEGLRQVRKKFPNELLTVLWLGSSVGNLSNEGAISFLQDVTTCVGPHHQFFLCADMWKDEDTLYAAYHDSKGVTERFIKNGMANALRMLGADVMEEEEEGWVYEVEVNRRLRRVEMYLRFPHGVQLPHHISVSSIMSGERVLVEVSRKFTIADLQHLASQAGYIMSAAWRSPAYGSQMLVPAGEALRQCWDDTDHIFRGLDDWRVKPIDLRHPFCFYYGHVHAFAKLKLLPDEDASHLDVMFSRGIDPNVVDPSKCHSH…
	t	KAK9867581	Apatococcus fuscideae	blast.ncbi.nlm.nih.gov/	3e-58	26.17	MSESGLSREELKENLKRQPKQLPVSCLYDKRGSDLYEEITALPEYYPFNEESRLLKANAQGIIAHIERGSIILELGCGSAAKTGTILNAIADRDGPTQLRFVGIDVSQQALDLASESLLQHCPLLLPGSVDLICADYLDGLKTARARYADARICILWLGSSVGNLNPQEALSFFQQVLAICGPRSQVLLCTDLWKDREVLHAAYHDSQGVTEAFIKNGMVNALKTLGVRDAPSLVNSWRYDVRVNKELQQVEMWLHATSAAVNGQRLVEEGEAVLMEVSRKFTMADVRSLAFKSGWFIQQAWSSGKYGMHMLVPQLEAVRRCQADTDAFFAAIADWTNHPIDVRHPFVFYYGHIAAFASIKAFPKESVTSMLNLFSRGIDIDLADTSHCCNSHPDIPAE…
	g	Ceric.17G012400	Ceratopteris richardii	Phytozome14	1.56e-50	25.8	MANLSSSHTTCSSEVLRGLQKSSNKSIPPSILYDEQGSKLYEQIVQLDEYYPYLAEVRLLEQHGLAIAQTLPKDCVLVELGCGTATKSAFLIRSYLSLHGRCHYVGIDISESFLNQARVNLLSTVHGLEPANVQFIQADYMQGLRQAMQALPDKLLCVIWLGSSIGVFASEEAVNFLNKISSITGPQCAIFLCTDLWKDREVLYKAYHDETGITEAFIKNGMKNALASLGCRLSDKEMSTWEYHVSLNSKLRRVEMWVTFPSGFQIEQHDVYIRPGESVLVEFSSKFSIEDLHELAIRSNFYIQRAWRSELYGCQVLYSAVHALQNCWDDTDAFFNDIVDWNSKPVELRHPFLFYYGHANAFTKLKLLNTMETMEMDLIFSRGIDPCVLDPSQCHRHPK…
	g	Ceric.17G012500	Ceratopteris richardii	Phytozome14	1.65e-52	26.46	MTLSSPQSSCISEVLRGLQRSSTKYLPPAILYDEEGSNLYEQIVQLDEYFPYRAESRLLKQHGLGIAHMIPKDCVLVELGCGTATKSALLIRSYLSAHGRCHYVGIDISESFVKQARVNLLSTVHGLEPENVQFIQADNMEGLRQARKALPDKLFCVIWLGSSIGNLASEDAVNFLDKINSITGPKCCMFLCTGMWINSRDLQKDREVLYKAYHDGSGITEAFIKNGMKNALASLGCSLSDKEMSTWEYHVSLNSKLRRVEMWVTFTSGVQIKEHNIHIRPRESVLVEFSRKFSIEDVHELAARSNFYIQRAWRSELYGCQVLYSAVQALRSCWDDTDALLNGVADWKSKPIELRHPFLFYYGHVNAFTKLKLLNTMETMEMDVIFSRGINPYVLDPSK…
	g	CHBRA152g00590.1	Chara braunii	https://peatmoss.plantcode.cup.uni-freiburg.de	6.3e-12	28.85	MEISRKFTLDDVHFLACSSRMLVQKSWGTSAYGIHAMLTAHEAMRRSWADTDDFFFRRLFCDWHDKPIDWRHPFVFYYGHTIAFTKHRLVPEECASPMDIMFARGINPLCTDPDVCHPHSPVPEEWPYKAVVIDYVRTARDLVMRALACGTPKMSRVAMSIEHERMHQETLCYMLAQKRRIKFESVLTTYATRQTMSEGTDVTDLNHYGDGKSFVRETAGHEPKENLPSLTATPPTLISPMERPAKDEPEEDGGKEEEEEEEEEEEGERVLSMQKGVESLLNGSLQVAADPRLSPANENVWSHKHLPKLVSGDKEVAGNSMTIRRPDVRISAGPVCLGDNSLPDRFLWDNECPQMLTEVARPFLVASRPVTIAEFREFILEGRGYHRPEFWDCEDYAHF…
	t	GBSL01055698.1	Coleochaete orbicularis	marchantia.info	5.84e-63	26.8	MAPTQSCLGDTSPILAAAPAAQHRGILKGLCCTGQKKIPFTYLYDDLGSELYEQITKVEEYYPFLAEEALLQQNADDIVSHIPSDAIVVELGCGTARKTPILLKALAARDGRCHFAGIDVSASFLNEARMNLNQEVPEAIVKLVQAEYMEGLRQVRAMYPDSLLCILWLGSSVGNLSPSAAVAFLLEVVDATGPHMQFFLCADMWKDVGILYAAYHDSQGVTEAFIKNGMRNGLMALGHVATDDEVSSWEYETVVNREHRQVEMYVRFPNGIEIAQHAIDIRAGEAVLVEVSRKFTVGDIHELAGDSRMYVQAAWRNRTYGSQMLLPATEALQRCWADTDRLFVTSIPNWAAQPIDVRHPYCFYYGHVAAFAKLKMLPSEVPSANDVMFSRGIDPIVMD…
	g	Cypan_CYCAS_002917	Cycas panzhihuaensis	https://dfg-icips.org/icips-blast	2.83e-52	24.26	MKTNSETGLSAPMAQPDAKADSSERDQSSDVRRKTRSIKTPDAKADSSERDQSSDAKHKDRLKRTGSEYQLMLCEKAKDENVVVYLETGCGKTLIAVLLMKEFAEVIRKPGKHVCVFLAPSVPLVDQAIKILSNEDKSELVDCREAKIDTVEKHATNSFLRDAFLILDSSFVEDDIYADKISAENALEEPLFSSKVIALVEILLHYRTIVVASLLLGEWEDSLRSGDDDNSYGIQRSNMGVDEAESVLQGLRKQPRTIPYNMLYDNKGSELYEQITQHPQYYLFNAEFELLEKNAPEIADSVIDGSLFVELGCGNAFKTAILLNAIHAHRGSCRYIGIDISEAALREARTNLKCLVPAMKTDAMEFIQADFLDGLKQVKRHYSDYMLCIAWLGSTVGNF…
	g	Cypan_CYCAS_002924	Cycas panzhihuaensis	https://dfg-icips.org/icips-blast	5.84e-54	23.99	MAKDEAEIVLQGLRQQPKKIPSSLLYDSKGSELYEQITRVPQYYLFNAELELFKSNALDIADSIIDGSLFVELGCGSAFKTAILLNAIHAHRGSCRYVGIDISEAALREARTNLKCLVPEMKTDAMEFIQADFLDGLKQVKRRYQDDTLCIAWLGSTVGGFTMEENLEFVKNIIDAVGSHFQLLLSMDMWKNSEILHSAYHDKQGAGERFAKNGMRNALSCIGHEASEESVQSWIFEVQVNKLLKRVEMYLVFKQGLHLPHHHIQIRPGEKVLVGFSTKYSVEDIKYIASRACFQIYASWGDHSYYTCQMLIPASQALVQCWNDTDVLFGGLPDWNSKSIDLQHPYLFYFAHVYAFAKTKILRHTDDDEDSEFDRMFSRGIDRNLMDPLECHRYPDIPC…
	g	Cypan_CYCAS_002925	Cycas panzhihuaensis	https://dfg-icips.org/icips-blast	1.86e-45	22.64	MWSVIFEEEVGNGPTRHSTHFLALNRCQNTVNTPPTSSMESILFSKDGPRQRTGKDEIGGVARCMQGHAKLRPYTWKLGTKAVGCLKRYDRINSTQCGASWNANVLRLSRWFFLQLTTLIFFPQSWTFFHMISYENNMAKNEAEIVLQGLRQQPKKIPSSLLYDSKGSELYEQITRVPQYYLFNAELELFKSNALDIADSIIDGSLFVELGCGSAFKTAILLNAIHAHRGSCRYVGIDISEAALREARTNLKCLVPEMKTDAMEFIQADFLDGIKQVKRHYSDYMLCIAWLGSTVGNFTLEENLDFFKKVHNAVGPHFQFLLCMDMWKNSEILYSAYHDNEGAMERFAKNGMRNALSCIGHEASEESVQSWIFEVQVNKLLKRVEMYLVLSKVCIFHII…
	g	Cypan_CYCAS_002923	Cycas panzhihuaensis	https://dfg-icips.org/icips-blast	9.11e-25	25	MQGHAKLRPYTWKLGTKAVGCLKRYDRINSTQCGASWNANVLRLSRWFFLQLTTLIFFPQSWTFFHMISYENNMAKNEAEIVLQGLRQQPKKIPSSLLYDSKGSELYEQITRVPQYYLFNAELELFKSNALDIADSIIDGSLFVELGCGSAFKTAILLNAIHAHRGSCRYVGIDISEAALREARTNLKCLVPEMKTDAMEFIQADFLDGIKQVKRHYSDYMLCIAWLGSTVGNFTLEENLDFFKKVHNAVGPHFQFLLCMDMWKNSEILYSAYHDNEGAMERFAKNGMRNALSCIGHEASEESVQSWIFEVQVNKLLKRVEMYLVFKQGLHLPHHHIQISAHVYAFAKAKILRHTDDDEDSEFDRMFSRGIDRNLMEPLECHRYPDIPCNWPSQKEVIR…
	g	Gibil_evm.model.chr10.436	Ginkgo biloba	https://dfg-icips.org/icips-blast	1.91e-64	25.52	MVLNGLRKQPKEIPVTLLYDKQGSEIYEEITLLKEYYLFNAEFQLFKENALDIAETIIPGSVLVELGCGTARKTACLLKAVIEHQGRCSYVGIDVSEVALKEAETNLRVLVPGLKPSAIDLVQADFVDGLKQVKHRYPDDMLCIVWLGSSVGNLSHEDTVDFFKHVVHTLGSNCQLLVCMDMWKNPEILRSAYHDKQGATERFIKHGMQNALGCIGYPIAEDSVNSWAYEVEINKALRRVEMYVNFAQGLNLPEHEIEIRPGEKVLVEFSTKFTAEDIKNIATKACFQVYASWGNDSYYTCQMLLPGRQALVQCWNETDMFFGGISNWSAKPIELRHPYLFYYGHVCAFGKLKITGQDEASHFDYMFSRGINPNVMDPSQCHSHPPVPSEWPSKNVVVD…
	g	kfl01195_0010	Klebsormidium nitens	marchantia.info	1.03e-62	25.16	MPTICPQGLLAGLRGSPKTVPCSYLYDKKGSELYEQITELEEYYPFRAEQAILEKNADDIVSHVPKGSVIVELGCGTARKTGLLLSALIKRDGASKFAGIDVSASFLEEAKTNLMSLVTGLKAEDIDLVEAEYITGLQKVRQLHPTENLCIMWLGSSVGNLTNDGAAQFFKDMLVAAGQKSQVFLCTDLWKDKKVLHAAYHDSRGVTEEFILNGLRNALLSLGLAPERLDAAMKNWVYEVVVSAKMRRVEMWVQFKEGLEVFPGKNGEAIRIAPGERLLMELSRKFTVGDINRLASVSGYYVQAAWRTRQYGVQMLLPMQEALRRCWQDTDDFFLKQVKDWSVQPISMRHPFLFYYGHVNSFTKIKALPHVTPSPDDVTFSRGIDPVVLDPSKCHSHPE…
	g	Mp3g17070	Marchantia polymorpha	marchantia.info	6.26e-65	26.04	MPPVWDAQVPTPYVYRRPSDELKESIADLKSQLQSKYVGKNGVISTHNEQSPSVNGKTDPDDNDRVLQEIIVEGLSRKSRKEVPYRFLYDDRGSELYESITKLEEYYPFRAEIDLLDEFVEDITNHIPDGSLVVELGCGSALKTAHLLNALVARHGRCRFVGIDVSESFLDEARCNLMLLVEGHLTVDLVPADYIEGLRQVRAKYPNDSLCVVWLGSGVGNFSQKDAIYFFEDVSNAVKSRCRLFLCTDMWKKDEILRSAYHDKQGVTEAFIRNGMSHALRILGHEPATAEELSSVYEVEINQQLKQVEMYLRFPQGFAVPKHGIHIRPGERVLMEISRKFTRESIHKMTENAGFHLQSAWHNQIYGCQMLLDEYEAITQCWQDTDVLFEGIPDWSSKP…
	g	Mp3g22110	Marchantia polymorpha	marchantia.info	1.46e-61	26.29	MPPVWDAEVPSPYEYGRQSGELLDSIADLKSQLQSKYVEQNGVVSSLNEQSQHENGTTDPDDNDIGLQEIIVDGLCRTSDKEVPYRFLYDDRGSELYESITQLEEYYPFRAEIDLLNEFVEDITNHIPDGSLIVELGCGSAVKTAHLLNALIARHGRCRFVGIDVSESFLNEARCNLMLLVQGHLTVDLVPADYIGGLAQVRAKYPNESLCVVWLGSGVGNVSQKDAIHFFGDILDAVKSRCRLFLCTDMWKKEEILRDAYQDKHGVTEAFIRNGMSHALRILGHEASTAEELSSVYEVDINKQLKQVEMYLRFPQGLAVPEHGIHIRPGERVLMEISRKFTRESIQKMTENVGFHLQSAWHNQTYGCQMLLDEAEAITQCWQDTDVLFEGILDWSLKP…
	g	Pp3c20_13320V3.1	Physcomitrium patens	marchantia.info	6.8e-34	25.31	MGKSFDSPKVQVLKGLQGLLKEIPCSLLYDDRGSELYEKITELEEYYPFRVEEQRLKEHARNISASIPEGSVIVELGCGTARKSSIVLSAVQAHYKRCRFVGIDVSSSFLQEAHTNLVEEGIAPDCIEMVECEYMEGLKKVRTMYPTANLCIMWLGSSVGNFTDECAIQFFRDIHAAVGTHSQIFLCADMWKDTAKLYSAYYDKKGVTELFIKNGMRCALALLGHNTTPSEEDAWIYEVVVNEDLRRVEMYLKFTNELLLPEYNIHVRSGERVLVEVSRKFTVGDFNRLANEAGFHIDVAWRDSMWGMQMLIPFKEALERCWAQTDRFFQDILDWSIKPIDVRHPFKFYYGHIQAFAKLKLLTNEPPAPMDITFSRGIDPNVVDPTKCHSHPEVPTEWP…
	g	PITA_34768	Pinus taeda	plantgenie.org	9.26e-61	25.51	VLFQTPKNKTMAADRKIETVLKGLRKQQKEIPFSLLYDMKGSQIYEEITRLEEYYLFNAEFELFKENALDIADSIIPGSLLVELGCGTALKTASLLNAIKEIHGRCRYVGIDVSEVALNEARRNLTDLVPGLKPNAIELIQADFFKGLQQVKCSHPLETLCITWLGSSVGNLSKEDTVEFFKKVISAVGSTCQLLICMDMWKNPETLYSAYHDQQGVTERFIKHGMQNALSCIGYAPAEQNADSWTYEVEINKISKRVEMYINFTKGLSLQKHQLEIRAGERILVEFATKYTSDSIKDIATNSCCHLSGCWGNNSYYACQLLVPGAHALAQCWSDTDELFQGISNWNSKPIDLRHPYLFYYGHVCAFTKLKIMGEKEASELDNVFSRGMDPDVLDPSHC…
	g	SPBC1604.01	Schizosaccharomyces pombe	pombase.org	0	100	MTEIENIGALEVLFSPESIEQSLKRCQLPSTLLYDEKGLRLFDEITNLKEYYLYESELDILKKFSDSIANQLLSPDLPNTVIELGCGNMRKTKLLLDAFEKKGCDVHFYALDLNEAELQKGLQELRQTTNYQHVKVSGICGCFERLLQCLDRFRSEPNSRISMLYLGASIGNFDRKSAASFLRSFASRLNIHDNLLISFDHRNKAELVQLAYDDPYRITEKFEKNILASVNAVFGENLFDENDWEYKSVYDEDLGVHRAYLQAKNEVTVIKGPMFFQFKPSHLILIEESWKNSDQECRQIIEKGDFKLVSKYESTIADYSTYVITKQFPAMLQLPLQPCPSLAEWDALRKVWLFITNKLLNKDNMYTAWIPLRHPPIFYIGHVPVFNDIYLTKIVKNKA…
	g	Smoe_440291	Selaginella moellendorffii	Phytozome14	4.36e-64	26.96	MANVSSIVDGLRRSERKQIPFHLLYDHRGSELYKKITELKSYYPFEAEKALFQKHALDIAGQIAPGSLIVELGCGVADKTALLLNAILSKHQRCHYVGIDVSRTALDEAESSMEKSDDLELELVHADYLEGLEMVREKYPDRLICILWLGSSIGNLSQSESGDFVGRMLKIVGSRCQFFLCVDLWKDEATLRAAYEDKQGVTGSFIKNGMKHGLELLGHSVSDDEVHEDWEYEVQINSMSRQVEMYVRFLRSLCLVDHDIEISKNERVLVEISRKFTVEDVLQLVSQLGFVCHARWTSKSYGCFMMLSCEEAAIRCWTDTDKLFKGVGDWMSQPISYRHPYCFYYGHVTAFTIIKLLKDEPDTGLNLVFSRGIDPCMLDPSRCHKHPETPAQWPDKETL…
	g	Sp_v1_0036840.1	Spirogyra pratensis	marchantia.info	8e-57	25.19	MPNVLVSELKLKLNKSPKEIPFCYLYDSKGSELYEKITELEEYYPFLAEERLLKQNAEEIISHLPSKTVVVELGCGTARKTALILQSLIIRDGSCRFAGIDVSAPFLEEARINLMKHVNGLKFEDIELIQAEYLEGLKEVRKRFPSDHLCILWLGSSVGNLTDHQIVEFFQNMDKSIGTNMQLLLCADMWKSPKVLKAAYDDREGVTNEFIKNGLKNAFQSLGIKISNETVSEWIYEAEINTELRRVEMWVRIPEGLNLYDVGPSIRPGERVLVEVSRKFTVSDLTNLAMKSRLCIHAAWRTRQYGIQILVPAASALKLCWKDTDDFFSQVSDWSVKPIDVRHPFLFYFGHAAAFTKLKLFPEENGSEMDVMFSRGIDPLMTDTSVCHSHPEIPSEWPC…
	g	Thupl.29381185s0001	Thuja plicata	Phytozome14	1.43e-61	27.15	MAEQMVLKGLRKQQKEVHLSLLYDNHGSQIFEEITHLQEYYLFNAEAQLFKDKAVEIAKAITPGSLFVELGCGNACKTASLLSAIQQVHGRCRYVVIDVSESVLNEAGRSLAELVAGMEPSAIELVHADLIKGLQQVKSCYPEQQLCLLWLGSSVGNLTREDAVKKFRDVFKAVGFTCQLLVSMDMWKNPETLYSAYHDNKGVNERFIKHGMQKALSCIGYAVDEDSVQSWCYDVEINKLLRRVEIYISFPQGLNLDKHQIQIRPSEKILVEFSTKYSVDDIKFVATKACCQVPRCWGDSSYYTYQLLLPVSHALEQCWGDTDKRFASILDWNSKPIDLRHPYLFYYGHVCAFTKIKMAGDEEESELDTIFSRGIDPNVLDPSQCHSHPVIPTTWPSKE…
	g	Thupl.29381185s0004	Thuja plicata	Phytozome14	2.1e-51	25.55	MEEQIVLNGLRKQQRQIHFSLLYDTQGSQIFEEITHLQEYYLFNAEVQLFKDKAVEIAEAITPGSLFVELGCGNACKTAPLLSAIQLLHGRCRYVGIDVSESALKEARRNLEDLVADLKPGAIELIHADFIEGLLKVKSCYPQQQLCIAWLGSSAGNLTKEDASEFFKDVFKAVGSTCQLLFCIDMWKNPETLYSAYHDKKGVTERFIKHGMQKALSHIGYAADEDSVNSWCYDVEINKLLRRVEMYISFPKGLNLDKHQIKIRPGEKILVEFSTKYSVNDIQFVATKACCQVDRCWGDSSYYTCQMFLPASHALVQCWRDTDKLFAGILDWNTKPIDLRHPYLFYYGHVCAFSKIKMMGKDEESEMDTIFSRGIDPNVLDPSQCHSHPVIPSTWPSKE…
EGT2	t	evm_27.model.AmTr_v1.0_scaffold00045.112	Amborella trichopoda	marchantia.info	2.78e-16	22.29	MDSNNGHCACVHSLDHHETKQNGDRSSSFAPNPKKPKLTAPQVAEAQESEASLVQAEFAHHESGVARINNGSFGSCPNFVLKAQCEWQKIYLQHPDRFYFGPLQQGILQSRKVIAELVNASSIEEISIVDNATTAVAIVLQKTAWAFMEGKYNRGDAVVMLHYAYGAVKTAIQAYVKRAGGSIIEVELPFPVSSDKEIVDSFRKALAEGKSGGRRVRLAVIDHITSMPSVLIPVKELTRICREEGVDQVFVDAAHAIGSIDIDLQSIGADFYTSNLHKWFFCPPAVAFLYCKKLSQSDMHHPIVSHEYGNGLAIESAWIGTRDYSSQLVVPSVLEFVKKFEGGLEGIMKRNHDNVVLMGKMLADAWGTKLGTTPEMCSSMIMIGLPACLKVLSEMDALN…
	g	AagrBONN_evm.model.Sc2ySwM_228.910.1	Anthoceros agrestis BONN	marchantia.info	2.19e-23	24.94	MGDACLLTGEASSSVSMTEAEAQGSSMDSIPILLPRSLRLSLRPRQEPEAEAQAAMALAEREGLETATPALPASGSDPGVDRSELEREFAHHEAGVARVNHGSFGSCPSSVQQAQRLWAGRWLAQPDEFYYEALEAGMLAARTAVAGLVNARSVEELVLVDNATVAAAIVGLDMAWGFMEGRFRKGDAVLMLDCAYGAVRKSVMGDAVRAGAQVLEVKVPIPASSAEEVLGCFRAVLEKANADGVVIRLAVIDHVVSMPTLRLPVKQVVSLCRKHGVEQVFVDGAHAIGSVELDVQDVDADYYTSNLHKWLFAPISAAFLHSKPQHLVRLHHPVVSHAYGKGLALECNWVGTRDYSSLLAVPAAIDFVNTRLGGIERLRTRNHERVIEMAEMLARSWGT…
	t	KAK9865618	Apatococcus fuscideae	blast.ncbi.nlm.nih.gov/	6e-09	23.55	MTQPLGKAAAKLLSRFARSISQAEASAAAGPSSAPVIAAAQAGRHFSALPEPIEDVPPHPATAVAPEVMEMKGIKLSGAPLYLDMQATTPLDPRVIDAMMPLMTEQYGNPHSRTHMYGWESEDLVEGARLQVAALIGADPKEIIFTSGATESNNLALKGVANFYKGKKKHIITTQTDHKCVLDSARYLSQRGFEVTYLPVQSDGLLDLKLLEEAIRPDTAIVSVMMVNNEIGTLQPMKEIGELCRKNKVFFHTDAAQGIGKVPVNVNEMNIDLMSISAHKLYGPKGIGAIYIRRRPRVRLEAQMSGGGQERGIRSGTVPAPLAVGFGKACEVARTEMEVDTAHIKTLSDRLYAGINDQLEHVILNGPQDQTQRYVGNLNLSFAYVEGESLLMGLKDLAV…
	t	KAK9861502	Apatococcus fuscideae	blast.ncbi.nlm.nih.gov/	2e-07	23.11	MTQPLGRAGARLLARFAKSSSVAECSGAAGTAPKVLAAAQAGRQFSALPEPIEDVPPHPATANPAAAIPEELMEMKGIKLSGAPLYLDMQATTPLDPRVIDAMMPLMTEQYGNPHSRTHMYGWESEDLVEGARLQVAALIGADPKEIIFTSGATESNNLALKGVANFYSGKKKHIITTQTDHKCVLDSARYLSQRGFEVTYLPVKPDGLLDLELLEQAIRPDTAIVSVMMVNNEIGTLQPMKEIGAICRKHKVFFHTDAAQGIGKVPVNVNEMNIDLMSISAHKLYGPKGIGAIYIRRRPRVRLEAQMSGGGQERGIRSGTVPAPLAVGFGKACEVARQEMAVDTAHIKKLADRLYNGLNDQLQHIVLNGPQDQKQRYVGNLNLSFAYVEGESLLMGLK…
	g	AT5G26600.1	Arabidopsis thaliana	marchantia.info	9.28e-19	24.59	MASSLSPPEEASYHHRHTKRYTSSASSASSTTNGTVESSVSDFVKRPKISHPNYISSSEIESEFSHHDPDFARINNGSFGCCPSSILALQRDWQLRFLRQPDRFYFDELKPKISDSRSVIKRLINAEHDDEVSIVDNATTAAAIVLQQTAWAFREGRFDKGDAVVMLHYAYGSVKKSVEAYVTRSGGHVTEVQLPFPVISADEIIDRFRIGLESGKANGRRVRLALIDHVTSMPSVVIPIKELVKICRREGVDQVFVDAAHGIGCVDVDMKEIGADFYTSNLHKWFFAPPSVAFLYCRKSSNGGVADLHHPVVSNEYGNGLAVESSWVGTRDYSAQLVVPSILEFVNRFEGGIDGIKKRNHESVVEMGQMLVKSWGTQLGCPPEMCASMIMVGLPVCLG…
	g	AT3G62130.1	Arabidopsis thaliana	marchantia.info	2.46e-15	22.45	MEAGERRNGDSMSHNHRAPKKPRLAGLLTESDIDSEFAHHQTGVARINNGSFGCCPGSVLEAQREWQLRYLRQPDEFYFNGLRRGLLASRTVISDLINADDVDEVSLVDNATTAAAIVLQKVGRCFSEGKYKKEDTVVMFHCAFQSVKKSIQAYVSRVGGSTVEVRLPFPVNSNEEIISKFREGLEKGRANGRTVRLAIIDHITSMPCVLMPVRELVKICREEGVEQVFVDAAHAIGSVKVDVKEIGADYYVSNLHKWFFCPPSIAFFYCKKRGSESDVHHPVVSHEFGNGLPIESAWIGTRDYSSQLVVPSVMEFVNRFEGGMEGIMMKNHDEAVRMGLMLADAWGTNLGSPPEMCVGMVMIGLPSKLCVGSDEDAIKLRSYLRVHYSVEVPVFYLGL…
	g	Ceric.07G015600.1.p	Ceratopteris richardii	Phytozome14	9.19e-16	26	MLELAEEADGQDINSFISREFLAHHESSMARLNNGSFGCCPLSVQAAQSKWASLWLRQPDRFYFGPLQDGFLNSRRAVASLIHAHRVDQVVLVDNATVAVSMVLQKFVWRFFEGHYQKGDMVMALNFSYGSVKKALKAYLERAGAHLIEVCLPFPVKSKDEIVAAFLTTLHQVKVESARRVRLALIDHVTSMPSFVLPVKELVSLCRREGVDEVFVDGAHAIGNVDINVEEIGADYYTSNMHKWLFNPPSAAFLYCKPEHLQELHHPIPAHNYQKGLSNECEWVGTRDYSAQLTVVDAIEFFKKFKGGVRAVQEHNHHNVVCMGVLLADAWGTECGTSADLSSSMIMVGLPNAVGVRSEDDAVVLRTRLREEFSIEVPVYYAWGMQQLPHHVASSVASE…
	g	Ceric.34G038700.1.p	Ceratopteris richardii	Phytozome14	4.49e-07	25	MTGTKTLELIIGANGMKRVSWSLTSAPNSQNMARSRYPILIQAHSVSAGPALARQPLLADLTRQDFPILHQEVNGHNLVYLDNAATSQKPVSVLDTIRDYYECYNSNVHRGIHALSAKATDEYEAARRKVASFVNAPSCRDIVFTRNATEAINLVAYTWGLTNLKHGDEIILSEAEHHSLIVPWQLVAKRTGAVLKYISLTKDEVADMNQLRESLSKRTKLVALHHVSNVLGSMNPVEQVVEWSKKYGAKVLLDACQSVPHMPVDVQSLGVDFLVASSHKMCGPTGVGFLYGKSDLLQDLPPFLGGGEMIAEVFLDYSTYADPPSRFEAGTPAIGEAIGLGAAVDYLTKIGMQRIHEYQVDISQYLYSELSAIPEVRIYGPHITAQRERAALCSFNVDR…
	g	CHBRA206g00520.1	Chara braunii	https://peatmoss.plantcode.cup.uni-freiburg.de	9.16e-09	25.14	MSGRPLLRRAQVYTTPWLGGAAGMRGAGAGLSTTLAGKVSVVAVEGGGVRAPRGGMTVLAATQTPTPTQNGRALNGEDTARRDKALREVLLRDLGGRRVSVTRAAACLGEGGEDELEALDHRESRVLQVVVDDLFEVEVVAMVTLRRQRGNVLLTILEQDEAVREVAALLRGTAGAAAEGGTTLGCAMRGGGGVASTLRLGGGSRVKTGPHLLMGPGGLIGLRGRCELVHRSIVVRLKEDERRYKTEMANVSNRARPLLGKFFCLARQGLAQRARAAAPLPQTGSVESLSRTSSLLLRPLSQLQWKCGMGTAAAAAAPVAPAEPSPAIDIKGVNLAGRPLYLDVQATSPVDPRVLDAMLPYFVEQYGNPHSRTHMYGWESEEAVEKARAQVAHLIGANP…
	g	CHBRA206g00590.1	Chara braunii	https://peatmoss.plantcode.cup.uni-freiburg.de	1.14e-08	24.62	MANVSNRARPLLGKFFCLARHGLAQRARAAAPLPQTGKVQSLSRTSSLLLRPLSQLQWKYGMGTAAAAAAPVAPAEPSPAIDIKGVNLAGRPLYLDVQATSPVDPRVLDAMLPYFVEQYGNPHSRTHMYGWESEEAVEKARAQVAHLIGANPKEIIFTSGATESNNISIKGVARFYREKKRHLITAQTEHKCVLDSCRFLQQEGFDVTYLPVQKNGLIDLKELEEAIREDTALVSIMAVNNEIGVVQPIKDIGEICRKRKVFFHTDAAQAVGKIPINVNDMKVDLMSISGHKLYGPKGVGALYIRRRPRVRIEAQMSGGGQERGLRSGTVPTPLVVGLGAACEISEQEMERDTAHVKRLQKKLYDGLTSRLKSVVVNGDLEARYPGNLNLSFAYVEGES…
	t	Cre07.g337000.t1.2	Chlamydomonas reinhardtii	marchantia.info	9.79e-19	23.38	MGGVADIARHFGLKAVYVLVAWGVTRVLEEGRKRFMRSRRRRSEETGAGTAEAAAAPPPGAGTTAAASGGTPPGRKGGGGGGGRYRLYRRPLAEYTPSNPGWLREAVSYDPAALATDLSWQCPLLIQFLAKMAGQSGSQPLAPAAVRPSAEAAAPGPLGVTLGKQARKQLFALEPEVTYLNHGSYGAAFRLALEVQQWYQQQLEAQPVRFMETVALKALVAAVADAARFVGASPADVVPVTNATTAINAVLAAVPLRRGDWVLMFNTTYPAVKSTIARVAAAAGASVIEVTLGLEELQRPALAVGAMQSALAALGGGGRRVRLAVLDHVASFPPLVMPVVQMAAVLKQVGATVVVDGAHAVGNVPNLQVPALGCDYYTTNLHKWGCSPKGAALLWVAPG…
	t	Cre08.g358800.t1.2	Chlamydomonas reinhardtii	marchantia.info	1.3e-10	21.54	MGTVDAAALTAAPAPGASTTPNGAAAPTASANASGTKPITITRSGYQGFGSFFNEVSVQDMIAVPRDAYVPPARPFAPPSLERAASLPFGEACRELFMIDFQRWTFINHGAFGGVCRPAHEEANQWREYCEAQPLKFLDRELFPQMVRVMREMADFMGADPRDLVFVPNATTGLNVAIQAAGLRPGDTMYMLNIGYGSVKKMAQAASAAAAGRGAGSADPAAAAAAAATASAGTATAAATPTPTPTPHGEAPGGINVVYGEVVFPISGPQAIVDLVAATLPPGTRLAVFDTVTSNTALLLPVAELTALCRSRGVQVLIDGAHALGQVHLDLQAGVCGGSVHGDTQEEQQQPQQPQQQQQQQAEAAAAGAAVSALTINGSAADAGAAATSKPSSSSQDPG…
	t	AZZW_scaffold_2020596	Chlorokybus atmophyticus	OneKP	2.57e-07	24	VKGIKVVGRPLYLDMQATTPVDPRVLDAMLPYYIDLYGNPHSRTHLYGWESEDAIERARQQVAKLINADPKEIIFTSGATESNNMAIKGVAHFYQDKKKHIITTQTDHKCVLDSCRQLQQEGFDVTYLPVQPNGLIDMQKLEEAIRPDTALVSIMAVNNEIGVVQPMEEIGKLCRAKKVFFHTDAAQAAGKIPVDVNAMNIDIMSLSGHKLYGPKGVGAIYIRRRPRVRMQALINGGGQERGLRSGTLPTPLVVGFGAAAEVALQEMERDRQHAERLSKRLYDGITSRIASVVLNGDAERRYPGNLNLSFAHVEGESLLMGLKQMAVSSGSACTSASLEPSYVLRALGVAEDMAHTSIRFGIGRFTTEAEIEYAIETTVEQVEKLRAMSPLWEMVQEGI…
	t	AZZW_scaffold_2020745	Chlorokybus atmophyticus	OneKP	8.98e-06	23	EALRQDFPILHQENDFGVPLVYLDSAATSQKPKAVLDALTAYYEGFNSNVHRGVHTLSAKATTAYEEARVKIAKFVNAASDREIVFTRNASEAINLVAYSWGLKNLKPGDEIILSVMEHHSNIVPWQILSQQTGAVVKFVGLTPEETLNMEEFRSLLSDRTKLVSLVWVSNTLGCFNPVEEVVQLAHAKGARVLVDACQTVPHMPVDVQAIDCDWLVASGHKMCAPTGIGFLYGKLDVLRGMPPFMGGGEMIADVFLDHSTYAEPPSRFEAGTPAIGEAIALGAACDYLSSLGMDRVHALEEELGLYLYEQLSQVPKVRIFGPKPAADGTGRAALTAFNVEGLHPTDISTFLDLSFIAIRSGHHCTQPLHRYLNISSSARASLYFYNTKEEIDTFVREL…
	t	GBSL01051312.1	Coleochaete orbicularis	marchantia.info	1.48e-05	20.52	MASVCQSTVVSSAAGFASRLGSTLETTTYYTVSLLQARAGHVTTASRNMDNLNTYQQLWLTSVRCFSRPPSSYGQILEPVTLRRGTEPLLKITCSRRFSCRAAVASVPSQPAPQLQLSLSSQLAEETRKDFPILDQEVNGSHLVYLDNGATSQKPTHVLNALRDYYERYNSNVHRGVHTLSARATDAYEQSRDKVARFVNAPSSRDIVYTRNASEAINLVAYSWGLTNLRPGDEIVLSVMEHHSNLVPWQLVAERTGAVLKFVGLSSDEGYDMAGYRALLNSRTKLVACNHVSNTLGCINPVSEIVQLAHEHGAKVLLDACQSVPHMPVDVQALDVDWLVASSHKMCGPTGIGFLYGKSEILRSMPPFMGGGEMIKEVQLERSTYAEPPSRFEAGTPAI…
	t	GBSL01013033.1	Coleochaete orbicularis	marchantia.info	0.00196	26.76	MDSLAMSTTARLRPLLRGALSRWPASENVLGNKHVHCACYWSSARSESGLHESGLSKLIYGRQVSGGFVPSLSRRELTGTSVQQEGHPSINVKGVVLTARPLYLDMQATSPVDPRVLDAMIPFYTDQYGNPHSRTHLYGWESEGAVEKARQQVANLIGANPKEVIYTSGATEANNIAIKGVAHFYKDKKRHLITTQTEHKCVLDSCRYLQLEGFDVTYLPVKKDGLIDLQELKGAMRDDTVLVSVMAVNNEIGVVQPLKEIGKLCRERKVFFHTDAAQAAGKIPLNVDELNCDLMSLSGHKIYGPKGVGALYIRRRPRVRVEAQMSGGGQERGLRSGTVPTPLVVGFGAACEVAAKEMEIDRDHAEKLSKRLYEGITSRLQGVVVNGSVEHRYPGNLNL…
	g	Cypan_CYCAS_030075	Cycas panzhihuaensis	https://dfg-icips.org/icips-blast	3.04e-18	24.3	MVKNEGNGRDYSPQNCLDDDERGGQEGKEVGVCCERTVAEGKGGSECDVSEDNNPSFVSLADEVMVREGTVQSGTVTGEVNINGEEHRVKRKRNDGGSELDFIRSEFEHHQDGVSRINNGSFGSCPASVLASQAEWASLFLQQPDKFYFGPLQEGLLQSRRAIASIINAEDVEEVALVDNATTAVAVVLQHVAWAFMENKFQKGDVILMLHYAYGAVKKAIQAYAARAGALIVEAELPFPVCSDEEIIGKFREAVDRGKKEGRKIRLAVIDHVSSMPSVLLPVKKLIRICREEGVDQVFVDGAHSIGNVDIDMQDIGADFYASNLHKWFFCPPSVAFLYCRWPLLHALHHPIVSHEFGNGFPIECAWVGTRDYSAQLCVPSVLEFIKNFEGGIGAIRKK…
	g	Cypan_CYCAS_009387	Cycas panzhihuaensis	https://dfg-icips.org/icips-blast	2.13e-17	23.8	MEAKEASSGGVSVEAGGYFPSGGKYLLGRIKGPKRPRSIEEDECEGDAEIGFIRKEFMHHEKGIARINNGSFGCCPSSVQAARRNWLHLFLQQPDAFYFGHLQKGILQSRQVLCSLIKAEDVEEVSLVDNVTTAVAVVLQQVAWAFMEGKFQKGDAVLTLRSSFGAVKKAIEAYAVRAGAFMIEVELPFPVSSKEEIIAKFREALDRSKAESKRIRLAVIDHVTSMPSIVLPVKELIGICRAQGIDQVFVDGAHAIGTLDIDMQDIGADFYTSNLHKWFFCPPSVAFLYCRSSLLPNLHHPVVSHQYGKGLAIESAWVGNRDYSAQLCVPAALEFIKEFEGGLEGIRKKNHESVVRMGEMLAEAWDTHLGAPPELSSSMVMVGLPDCLKVGSEKDALNL…
	g	Gibil_evm.model.chr8.163	Ginkgo biloba	https://dfg-icips.org/icips-blast	3.73e-22	27.5	MSMPTGEGVGLCSVQGIKISSGPGPPVGGRRRRALEEEEKIKIKMEEKEGSSGCFCSGVSPGVFVGLQNNKVENFVRLVTEEKRRPERDLPENNHKSSSGSFTELREEITAETRLGVEDTLNEKKQGSKRERNIEEDDYEGELGLIRREFGHHEEGISRINNGSFGSCPASVLASQAKWARLFLQQPDDFYFGPLQEGLLQSRRTVAALINAAEVEEVALVDNVTTAVAAVLQHVAWAFMEKIFQKGDVILMLHYAYGAVKKAIQAYAGRAGALIVEAELPFPIRSNEEIIGRFREAIERCKKEGGKIRLAVIDHVSSMPSVLIPVKELIRICREEGVDQVFVDGAHAIGNIDIDMQDIGADFYTSNLHKWFFCPPSVAFLYCRRPFLKNVHHPIVSHE…
	g	Gibil_evm.model.chr6.2000	Ginkgo biloba	https://dfg-icips.org/icips-blast	1.13e-18	24.1	MEEEEGNSACLSVGGFQDSGGYFCSGNCLSGWPNRAKRPRNKVETEYEGEMGLIRKEFGHHEKGVARINNGSFGSCPSSVLSAQAKWARLFLQQPDSFYFGPLQKGLLQSRETISSLVNAAHVEEISLVDNATTAVAVVLQQVSWAFMEGKFQNGDAVLMLHYAYGAVKKAIQAYAARAGAYVIEADLPFPVSSNEEIIAKFRQALGQSKAEGRRIRLAVIDHVTSMPSVVLPVKDLIKICREEGVDQVFVDGAHAIGSVDIDMQDIGADFYTSNLHKWFFCPPSVAFLYCRRSILPSLHHPVVSHEYGNGLAIESAWVGNRDYSAQLSVPAALEFTKEFEGGIVSIRKKNHDYVVRMGEMLAKAWDTHLGAPPELCSSMAMVGLPDCLKIGSEKDAMD…
	g	HanXRQChr10g0285771	Helianthus annuus	Dicots PLAZA 5.0	2e-18	25	MGELKNHEDNPNPEDDDTNNHLPKKPKPSFITQHEVHHEFAHHEPTVARINNGSFGSCPASIIAAQQHWQLKFLQQPDDFFFNTLPSQILRSRTLIKDLINADDVTEVSIVDNATTAAAIVLQHVGWAFAEGRFNKGDAVVMLHCAFQAVKKSIEAYVTRAGGDVIVVHLPFPVNSNEEIIAQFRLGLAKGKLNGRKVRLAIIDHITSMPSVIIPVKELVRICREEGVSQVFVDAAHAVGSVPVDVKEIGADFYVSNLHKWFFCPPSVAVLYCRKSSLSSDLHHPVVSHEYGNGLAIESAWIGTRDYSSQLLVPEVVDFVNRFEGGIRGIMARNHDAVVEMGMMLAKSWGTILGSPPEMCPSMAMVGLPSSLGVLSDDDAKNLRVHLRDRFNIEVPIHY…
	g	HanXRQChr09g0239601	Helianthus annuus	Dicots PLAZA 5.0	3e-14	24	MSSNNLSDHHSDDQNGTTTTPTPLTPTTIRSEFSHHSPIIARINNGSFGSVPNSVILSQRRYHLRFLQQPDDFYLNHLKPSILRSRDVIKTLINANHVNEISIIDNATTGAAIVLQHVKWSFFDNKFNSGDTAVMLHYAYGAVKKSVQAYVTRSGGDVIEVKMPYPVYSNDEIIKAFRNGLNLGKMNNRKVRLAVIDHITSMPSVVIPVKELVQMCRDEGVDCIFVDAAHAIGSIEVDVQDIGADFYTSNLHKWMFCPPSVAFLHCRNPEMSNLHHPVVSHEYGNGIAIESSWVGTRDYSAQLVVPDALEFVNRFENGIDGIRKWNHEKVGEMAEMLVEAWGTNLGTPLDMCASMAMVGLPVCLGIGSESDALKLRKHLRDCFMVEVPIYYRQPVDGEV…
	g	kfl00124_0350	Klebsormidium nitens	marchantia.info	1.81e-16	24.5	MGSLPPQTVATQATGVETTEEAVLTLRTVERTIREEHFPHHPPPPYARLNHGSYGASPTSVINSQNEFRARWFHQPDEYLHRGEGLAPSDDPSPLPGNMEADLRRSVQTVASLVNADPSEICLVDNATTGAVIVAQDVLFGFVTGRFRRGDVVLMADTGYNAVKKLLERYVVGAGGELVFVDMPFPVHSLEQILDAYRKTVEAVRKRDPPVRICFAAVDHISSLPMVVLPLKELVEVLHGYEIPVFVDGAHGIGNVRLDMAEIGADFYVSNLHKWLLCPPPVAFFHAKKEHSPRLHHPVTSHNLNRGLFLESAWVGTRDYSAQLCVPSAVEFIHTVLGGVDMMIDSNTKAALEMGRMLAGAWGTGLGAPPEMQCSMVMVGLPDAFGVNSFEDSLRLRTR…
	g	Mp6g20160	Marchantia polymorpha	marchantia.info	7.28e-21	23.08	MEHEAAMRERDLALAMHETFMASGSEDGLSPRLQQQQSSEMIYSPRGATRLWGEQRSMVAARELNEAFLRTLRKTEFGHHERGAARLNHGSFGSCPKSVLAAQAEFAQTWLKQPDAFYFGGVEAALLQARRAVAEHVNCPVHELVLIDNATTSATIVAMDVMWALAEGRYAKGDTILMLNFAYKAVSNAFHAYGVRAGAQLLIVEIPFPITSASEALATLEEALKKAKAEDRVIRLAVLDHIVSMPSIILPVKEMVALCRSYGIEQVFVDGAQAIGQVEVNVQDMDADYYTSNLNKWLFAPTTASLFHCKAKHLSRLHHPIISHNYGKGLVAECNWVGTRDYSALLAVPACFQFMNSVPGGLKAIRAYNHDRVVAMGKMLADAWGTHCGVPADMMGSMV…
	g	Mp6g09430	Marchantia polymorpha	marchantia.info	7.41e-21	25.36	MQKSAEEVLAQTFQRLKVASDVREREFDHHEAGVARLNHGSFGSCPSAVQKAQEEWKHKWFKQPDTFVYHQMEDGLLASRTAIARLINAQNVDQVVLLDNATTAASMVAQELVWGFLEGRFHKGDAILLLNHAYGAYRACFEAIAARVGAELISAKIPFPVSSPSHALGFFRDSLAKAREESPGRIIRLAVLDHITSMPSMLLPVKDMVSLCRSYGVEQVFVDGAHAFGSVEVDVQDLDADFYTSNCHKWFFAPEVVAFFHCKPQHLGSLHHPVVSTTHGLGLAAECSWVGTRDYSAQLAIPAAEEFVLREAGGLDALRRLNHDSVLAMGDWLANEWGTACGAPPEMVASMVMVGLPPVLNIQSFDEGLDLRTRLREEFHVEVPMHYVSKEDQESADRI…
	g	Mesvi920S08734	Mesostigma viride	https://dfg-icips.org/icips-blast	4.23e-18	30.2	MTLYDDVEQWVRQDSSSMVAPPLPDFEAGVRKAYPVPSSAEEDCGRAPGAQLKSSEFLFKDGLVFVAHGSYGATPRATLSLANSWRRHVEYQPVDFFYRELYPRLVASVRELASFVCCEASDLVLVPNVEFAINSVLQSLVGPVYRTPAQKLALAAAELAYPSGGGTSLDTTSLFCSPPRRKQRSGLESSTAVLRLSPSRLKPGPGTVVVGPHQVISLTEGGQVIPSADPMGHPGYLVTDSLCYGAVLAVLRATAAAWGLELIIADLSPASHSGTLTEEGIMSAYEGAFARLALSSARVAICVFAHVASPTAVLLPVRDLCALCRKLGVVSLIDGAHALGLVPLDLAALGPDFYTSNGHKWLMNNRGAGFLYIHPRFKGAIHPVSPSWGLGRGLHAEFV…
	g	Pp3c8_13110V3.1	Physcomitrium patens	marchantia.info	2.1e-25	28.45	MCTGFDHDRVTAVEMLLRLLLDSQLGVGRISSHLPMKSELNWEDGGREAEAAVAESGGDFDGRARSAEICTRGQECGQSGSRVSEELSSFESGGGQVDAVGGCGRGDGDSEGKRGEYVPPPAIERLDGTNSQDSHNEDASDGAIAASLADRDGYSAPANFHFVSESREATLQREFAHHEPGVARINNGSFGSAPKCVLDDQAEWKAQWLRHPDAFCWDPLTDGFLAARKGLAELIGYPDVDEVVLLENATSGAAIVALDCMWGFLEGRFQQGDAILMFDSAYGAVKKCFQAYCVRAGAHLLEYKMPFPVASNSEIIRTFEEFLQKKKAEYPSRTIRLVILDHITSMPSIILPVRDLVCLCRNYGVEKVFVDGAHAIGSVDVDVNGINADYYMANVHKWL…
	g	PITA_00306	Pinus taeda	plantgenie.org	1.75e-20	24.43	MEAPPQRISVEEALVIKEGDIVAESSAKDGREALSRVLEVERMVGSLPSLSIARNVKEINHSKFVDDALLIGGASLGSLRAAIEAQPELNEQSKASRDNPMSNRAVWDKGMETKEGEADCLCIRAVDDLDGYCHPGNNIPGGPRVLKKAKIREEDESEGLIRREFGHHEKGVARINNGSFGCCPSSVLSAQAKWQRLFLQQPDSFFHGALQKGLSQSRQMICTLVNAAHGEEISLVDNVTTAVAVVLQQVAWGFTEGKFEKGDAVLMLHFAYGAVKKAIQAYAVRAGARVIEVHLPFPLSSKEEIIVKFRKALQQGKAQSGKVRLAVLDHVTSMPSIVLPIKELIRICREEGVDQVFVDGAHSIGNLDIDMQDINADFYTSNLHKWFFCPPSVAFLYCR…
	g	SPBC660.12c	Schizosaccharomyces pombe	PomBase.org	0	100	MAENNVYGHEMKKHFMLDPDYVNVNNGSCGTESLAVYNKHVQLLKEAQSKPDFMCNAYMPMYMEATRNEVAKLIGADSSNIVFCNSATDGISTVLLTFPWEQNDEILMLNVAYPTCTYAADFAKNQHNLRLDVIDVGVEIDEDLFLKEVEQRFLQSKPRAFICDILSSMPVILFPWEKVVKLCKKYNIVSIIDGAHAIGHIPMNLANVDPDFLFTNAHKWLNSPAACTVLYVSAKNHNLIEALPLSYGYGLREKESIAVDTLTNRFVNSFKQDLPKFIAVGEAIKFRKSIGGEEKIQQYCHEIALKGAEIISKELGTSFIKPPYPVAMVNVEVPLRNIPSIETQKVFWPKYNTFLRFMEFKGKFYTRLSGAVYLEESDFYYIAKVIKDFCSL
	g	Smoe_232064	Selaginella moellendorffii	marchantia.info	5.26e-19	26.52	MPIVESGKIWEEMLAREFSHHRQGIARINNGSFGSCPRSVLEAQQRWHRQWLEQPDEFYFGPLEKGLRASREAIASIIRAPDVEEIVLVDNVTTAAAMIAQDMAWGFLEKRFHPGDAILMLNCSYAAVKKCFEAYAVRAGARIIEVELALPILSARQIIDSFQRSLEQAAKSSTTIRLAVIDHITSMPSVVLPARDLVALCRDAGVEQIFVDGAHAIGNIELSMEEIDADYYSSNLHKWLFAPHSVAFLHAKAKHLERLHHPVVSHNFKLGLFSECSWVGTRDYSSQLAVTAAVEFIDGNLGGLSSLIAFNHRGAMAMAEMLAAAWGTQCGTCAELASSMAMVELPAKLEVASEEAALEMRTRLRREFGVEVPICFQAGGSPSANSKSMRSGTAYARVS…
	g	Smoe_413706	Selaginella moellendorffii	marchantia.info	5.32e-18	26.09	MTVSMQGQEAGSIQRMPIVGSGKIWEEMLAREFSHHRQGIARINNGSFGSCPRSVLEAQQRWHRQWLEQPDEFYFGPLEKRLRASREAIASIIRAPNVEEIVLVDNVTTAAAMIAQDMAWGFLEKRFHPGDAILMLNCSYAAVKKCFEAYAVRAGARIIEVELALPILSARQIIDSFQRSLEQAAKSSTTIRLAVIDHITSMPSVVLPARDLVALCRDAGVEQIFVDGAHAIGNIELSVEEIDADYYSSNLHKWLFAPHSVAFLHAKAKHLERLHHPVVSHNFKLGLFSECSWVGTRDYTSQLAVTAAVEFIDGNLGGLSSLIAFNHRRAMAMAEMLAAAWGTQCGTCAELAQGVWSGGADLLPGGGIAQREFEEQEIRDGGWSSENAMDFCRSSRIPW…
	g	Sp_v1_0018550.1	Spirogyra pratensis	marchantia.info	2e-23	23.52	MDPVIISETYFSHHDKEIARINNGSYGSCPNVVLDSHQSLLMRCLSQPDYFYHRELKPSLYEVRTSVAEVINCENVDEIVLVDNATTGAVIVAQAFGKAFSDGHYSKGDGVLMLDVAYGAVRKTFQRYVEGAGAKIVDVKFPFPVDSEDQILTAFEQAFDFAKSHEPSINCKLAVVDHITSMPAVVLPVRKIVNVLRSRGIERVFVDAAHSIGNVDLDIELTGADFSTGNLHKWMFAPPSAAFFHFKSESSFDLHHPITSHFLNQGLAEECAWVGTRDYSSILSIKSGIDFTRNFPGGIKSIMDYNKRKAFEMGEMVAKSWNTELGASEEMCCSMVMVGLPLKVNVVSDVHALDFRNLLFDKYKIEAPVYFSSSLLTKLENGENIKSVAYVRISHQIYN…
	g	Thupl.29377097s0010	Thuja plicata	Phytozome14	3.4e-21	27	MDNCGSSDIADGLEETYVVEEQGSKNSVESDDYNDDEMGLIRREFEHHEKGVARINNGSFGTCPASVLESQAKWAGLWLQQPDKFYFGPLQDGILQSRGIVAQIINAADVEEVSLVDNVTTAVAVVLQEVAWAFTEKKFQKGDVVLMLHYAYGAVKKAINAYAGRAGARIIEAELPFPVGSVDDIIDSFRAAVDKGKQNGGRIRLAVIDHVSSMPSVLIPVKELVRICREEGVDQVFVDGAHAIGNIDIDMQDIDADFYTSNLHKWFFCPPSVAFLYCRHPFHSNIHHPIVSHEFGKGLPAESAWVGTRDYSAQLCVPSALEFTKKFQGGIEAIRRKNHERVVAMGEMLAEAWGTQLGTSPELTAALVMVALPNCLEIFSAQDALDLRTRLRKEFAVEV…
	g	Thupl.29382016s0006	Thuja plicata	Phytozome14	3.29e-18	25	MEGNDTGERAEVYVCSGNGGPKGLKRAKTRDENDFDDDEVGFIRREFEHHEKGVARINNGSFGCCPSSVLSAQAKWARVFMQQPDSFFFNSLQKGILESRQIVSRLINAAHVEEVSLVDNVTTAVAVVLQQVAWAFVEGKFKKGEDAVLMLHYAYGAVKKAIEAYAVRAGAHVIEVHLPFPVSSRQEIIDTFKEVLKQSKAQSKRIRVAVLDHVTSMPSMVLPVKELIKICREEGVDQVFVDGAHAIGSLDIDMQDIGADFYASNLHKWFFCPPPVAFLYCRKQLLPHLHHPVVSSEYGCGLAIESAWVGNRDYSAQLSVPAALQFIEQFEDGIEGIRRKNHDRVISMAEMLAKAWNTHLGAPPALCSSMAMIGLPDALKIGSEKDAMDLRTLLRKKFG…
	g	Zm00007a00006196	Zea mays b104	Monocots PLAZA 5.0	2e-17	26	MASDPAPDDAAAAVNGHGNDNGHGNGPSPSKRPRAVISEAEIRVEFAHHDAAVARVNNGSFGCCPASVLAAQAHWQRLFLAQPDAFYFHVLQQGLLRSRAAVAEVVGAGDVSEVSLVDNATTAAAIVLQHAAWSFAEGHFARGDAVLMLHYAYGAVKKSIHAYVARAGATVVEVPLPFPVASADAIIAEFRAALAVAKEGGRRVRLAVIDHITSMPSVVIPVKELVAICREEGVDKVFVDAAHSIGQVPVDVRDIGADFYTSNLHKWFFCPPAVAFLHTRKDDPIASQLHHPVVSHEYGNGLPMESGWIGTRDYSAQLVVSEAIDFVNRFEGGIEAIRNRNHEKVIEMGRMLAEAWGTFLGSPPELCGSMVMVGMPGCLGVESDDDAMRVRTMLRKDFQ…
	g	Zm00007a00041155	Zea mays b104	Monocots PLAZA 5.0	2e-15	22	MASAPHDDAAKGRNAAPPEKRTSATITEADIRVEFAHHDGTVARVNNGTFGCCPASVLAARARWQRLFLSQPDAFYFDSLQPGLARSRAAVASAVGAGDASEVSLVDNATTAAAIIMQHVAWSFAEGAFARGDVVLMLHYTYSSVKKSIHAYVVRAGATVVEVPLPFPVASAVAVVAEFRAALALAQAGGRSVRLAVIDHITSMPSVLLPVKELVAICREEGVDKVFVDGAHAIGQVPIDVRDIGADFYTSNLHKWFFCPSAVAFLHIRKDDPVASQLHHPVVSSEYGNGLPMESAWIGVRDYSAQLVVPDAVDFMRRFEGGIEAISKRNHEKVIEMGTMLAEAWGTFLGSPPEMCGSMAMVGLPGCLGIESDDDAMRVRDMLRNQFKVEVPIFNNSTS…
